# Supplementary material for: patGPCR: A Multitemplate Approach for Improving 3D Structure Prediction of Transmembrane Helices of G-Protein-Coupled Receptors
Source: Comput Math Methods Med. 2013 Mar 11;2013:486125. doi: 10.1155/2013/486125 (PMC3608176; doi:10.1155/2013/486125)
Supplement: Supplementary file 1 — The data sets include the conformations files generated by single template and multi-template patGPCR and the results files from SWISS-MODEL Online. The file patGPCR.rar is the results of patGPCR method. The file Swiss.rar is the results of Swiss method. The file Modeller.rar is the results of Modeller method. [file 486125.f1.zip]

Archive with 3 entries (3 files):
- Modeller.rar
- patGPCR.rar
- Swiss.rar
